# Supplementary material for: Therapeutic effects of traditional Chinese medicine Hua-Feng-Dan in a rat model of ischemic stroke involve renormalization of gut microbiota
Source: Front Pharmacol. 2025 Jan 27;16:1485340. doi: 10.3389/fphar.2025.1485340 (PMC11808003; doi:10.3389/fphar.2025.1485340)
Supplement: Supplementary file 1 [file Table1.xlsx]

## Sheet: Sheet1
Metabolite name	m/z	RT(min)	Mode	Adducts	Molecular Formula	Fragmentation Score	Mass Error (ppm)	CAS ID	SMILES	Classification
Maltol	127.039	0.4755	pos	M+H	C6H6O3	59.6	-1.97586	118-71-8	-	Others
L-Valine	118.086	0.591583	pos	M+H	C5H11NO2	70.2	-0.936043	72-18-4	CC(C)C(N)C(=O)O	Amino acids and analogues
L(+)-Arginine	175.118	0.591583	pos	M+H	C6H14N4O2	75.2	-3.51827	-	-	Amino acids and analogues
L(+)-Leucinol	118.122	0.610283	pos	M+H	C6H15NO	60.1	-2.1327	-	CC(C)CC(N)CO	Others
D-Glucosamine	162.076	0.610283	pos	M+H-H2O	C6H13NO5	83.6	-3.15076	3416-24-8	-	Carbohydrates
Stachydrine	144.101	0.628267	pos	M+H	C7H13NO2	53.9	-3.65531	471-87-4	C[N+]1(C)CCCC1C(=O)[O-]	Amino acids and analogues
Pipecolinic acid	130.086	0.6461	pos	M+H	C6H11NO2	58.5	-2.57988	3105-95-1	-	Amino acids and analogues
Nicotinic acid	124.039	0.84965	pos	M+H	C6H5NO2	78.4	-1.73607	59-67-6	O=C(O)C1=CN=CC=C1	Others
DL-Pipecolinic acid	130.086	0.84965	pos	M+H	C6H11NO2	66.4	-1.73449	535-75-1	O=C(O)C1CCCCN1	-
Pyridoxal	168.065	0.84965	pos	M+H	C8H9NO3	35	-3.68076	66-72-8	CC1=NC=C(CO)C(C=O)=C1O	-
D-(+)-Glucosamine	180.087	0.84965	pos	M+H	C6H13NO5	36	3.57619	3416-24-8	NC1C(O)OC(CO)C(O)C1O	-
2-Hydroxycinnamic acid	165.054	0.957867	pos	M+H	C9H8O3	72.7	-3.12678	614-60-8	O=C(O)C=CC1=CC=CC=C1O	-
Crotonoside	284.098	1.0114	pos	M+H	C10H13N5O5	85.9	-4.11808	1818-71-9	-	Nucleotides
Hypoxanthine	137.045	1.02923	pos	M+H	C5H4N4O	73.7	-2.86997	68-94-0	-	Others
Nalpha-Acetyl-L-ornithine	157.097	1.08338	pos	M+H-H2O	C7H14N2O3	49.3	-2.48654	6205-08-09	CC(=O)NC(CCCN)C(=O)O	-
4-Hydroxybenzoylcholine	224.127	1.1017	pos	M+	C12H18NO3+	55.9	-6.13799	-	C[N+](C)(C)CCOC(=O)C1=CC=C(O)C=C1	-
Vitamin B6	170.081	1.21768	pos	M+H	C8H11NO3	46.8	-3.06557	65-23-6	-	Others
D-2-Aminoadipic acid	144.065	1.42158	pos	M+H-H2O	C6H11NO4	46.2	-2.41071	-	NC(CCCC(=O)O)C(=O)O	-
4-Methyl-5-thiazoleethanol	144.047	1.6264	pos	M+H	C6H9NOS	35.9	-2.11549	137-00-8	CC1=C(CCO)SC=N1	-
Thymine	127.05	1.91785	pos	M+H	C5H6N2O2	48.9	-1.62805	65-71-4	CC1=CNC(=O)NC1=O	Pyrimidines and pyrimidine derivatives
Tyramine	120.081	1.93778	pos	M+H-H2O	C8H11NO	36.9	-0.438301	51-67-2	NCCC1=CC=C(O)C=C1	-
L-Phenylalanine	166.086	1.93778	pos	M+H	C9H11NO2	95.6	-2.84572	63-91-2	NC(CC1=CC=CC=C1)C(=O)O	Amino acids and analogues
Anisaldehyde	137.059	2.10523	pos	M+H	C8H8O2	37.2	-2.72553	123-11-5	-	Others
L-beta-homoleucine	146.117	2.20938	pos	M+H	C7H15NO2	45.3	-2.99795	-	CC(C)CC(N)CC(=O)O	-
D-Pantothenic acid	220.117	2.24807	pos	M+H	C9H17NO5	93.4	-3.30549	79-83-4	CC(C)(CO)C(O)C(=O)NCCC(=O)O	-
L-Leucine	132.102	2.28958	pos	M+H	C6H13NO2	90	-2.01594	61-90-5	CC(C)CC(N)C(=O)O	Amino acids and analogues
4-Methoxysalicylic acid	151.038	2.62443	pos	M+H-H2O	C8H8O4	46.3	-2.97696	-	COC1=CC(O)=C(C(=O)O)C=C1	Others
12-Epinapelline	360.252	2.72958	pos	M+H	C22H33NO3	96.9	-4.33253	-	-	Terpenoids
Isoalantolactone	233.153	2.78967	pos	M+H	C15H20O2	77	-3.76857	470-17-7	C=C1C(=O)OC2CC3(C)CCCC(=C)C3CC12	Terpenoids
Bullatine G	358.236	3.01728	pos	M+H	C22H31NO3	98.7	-4.35571	-	C=C1C2CC3(C1O)C1CC4C5(C)CCC(O)C4(C1N(CC)C5)C3CC2=O	Terpenoids
Cyclo-(Leu-Thr)	197.128	3.09947	pos	M+H-H2O	C10H18N2O3	50.1	-3.0237	-	-	-
Caffeine	195.087	3.11903	pos	M+H	C8H10N4O2	76.4	-3.2007	1958/8/2;58-08-2	CN1C(=O)C2=C(N=CN2C)N(C)C1=O	Others
Vicenin-2	595.164	3.36437	pos	M+H	C27H30O15	86.4	-3.53406	23666-13-9	-	Flavonoids
Boldine	328.153	3.40698	pos	M+H	C19H21NO4	92.4	-3.46315	476-70-0	COC1=C(O)C=C2CC3C4=C(C2=C1)C(OC)=C(O)C=C4CCN3C	Alkaloids and derivatives
Neoline/Bullatine B	438.283	3.46527	pos	M+H	C24H39NO6	88.1	-4.33899	-	CCN1CC2(COC)CCC(O)C34C5CC6C(OC)CC(O)(C5C6O)C(C(OC)C23)C14	Terpenoids
Delsoline	468.294	3.50763	pos	M+H	C25H41NO7	86	-3.87248	509-18-2	CCN1CC2(COC)CCC(O)C34C5CC6C(OC)CC(O)(C5C6OC)C(O)(C(OC)C23)C14	Terpenoids
Vicenin-1	565.153	3.5281	pos	M+H	C26H28O14	89.8	-3.61267	23666-13-9	-	Flavonoids
Bullatine A	344.257	3.81617	pos	M+H	C22H33NO2	56.3	-4.27267	-	C=C1C2CCC3(C1O)C1CC4C5(C)CCCC4(C1N(CC)C5)C3C2O	Terpenoids
3-n-Butylphathlide	191.106	3.83583	pos	M+H	C12H14O2	64.6	-3.62618	-	CCCCC1OC(=O)C2=CC=CC=C21	Others
3,4-Dimethoxybenzoic acid	165.054	4.02692	pos	M+H-H2O	C9H10O4	37.9	-2.57457	-	-	Others
Scopoletin	193.049	4.15547	pos	M+H	C10H8O4	96.4	-2.95874	92-61-5	COC1=C(O)C=C2OC(=O)C=CC2=C1	Coumarins and derivatives
Aristolone	219.174	4.17652	pos	M+H	C15H22O	44.7	-3.44116	-	CC1CCCC2=CC(=O)C3C(C3(C)C)C21C	Terpenoids
Genistein	271.059	4.19683	pos	M+H	C15H10O5	62.6	-3.93645	446-72-0	O=C1C(C2=CC=C(O)C=C2)=COC2=CC(O)=CC(O)=C12	Flavonoids
Isomeranzin	261.111	4.58345	pos	M+H	C15H16O4	38.6	-3.65901	-	COC1=C(CC(=O)C(C)C)C2=C(C=C1)C=CC(=O)O2	Coumarins and derivatives
Thymol	151.111	4.62693	pos	M+H	C10H14O	45.6	-3.1461	89-83-8	-	Terpenoids
Hematoxylin	303.085	4.6704	pos	M+H	C16H14O6	43.9	-3.79444	-	OC1=C(O)C=C2C(=C1)CC1(O)COC3=C(C=CC(O)=C3O)C21	Others
4-Methylumbelliferone	209.08	4.71422	pos	M+CH3OH+H	C10H8O3	42	-4.01152	90-33-5	CC1=CC(=O)OC2=C1C=CC(O)=C2	Coumarins and derivatives
Kaempferol-3-O-beta-D-glucuronide	463.085	4.77782	pos	M+H	C21H18O12	94.5	-4.41296	-	-	Flavonoids
Scoparone	207.065	5.06297	pos	M+H	C11H10O4	55.2	-3.19609	120-08-1	COC1=C(OC)C=C2OC(=O)C=CC2=C1	Coumarins and derivatives
Senkyunolide I	225.111	5.06297	pos	M+H	C12H16O4	84	-4.00116	-	-	Others
L-beta-Homophenylalanine	162.091	5.24063	pos	M+H-H2O	C10H13NO2	53.3	-2.97588	-	NC(CC(=O)O)CC1=CC=CC=C1	-
Anisic aldehyde	169.085	5.28542	pos	M+CH3OH+H	C8H8O2	37.4	-4.11262	123-11-5	COC1=CC=C(C=O)C=C1	Others
Columbin	359.147	5.35262	pos	M+H	C20H22O6	49.1	-4.2015	546-97-4	CC12CC(C3=COC=C3)OC(=O)C1CCC1(C)C2C2C=CC1(O)C(=O)O2	Others
Scopolamine	336.179	5.37522	pos	M+CH3OH+H	C17H21NO4	37.2	-4.82857	51-34-3	-	Organic acids and derivatives
N-trans-Feruloyltyramine	314.137	5.42002	pos	M+H	C18H19NO4	90.6	-4.43247	66648-43-9	-	Phenols
Triptophenolide	313.178	5.46508	pos	M+H	C20H24O3	45	-4.32826	-	-	Steroids and derivatives
Isopropyl 4-Hydroxybenzoate	163.075	5.5316	pos	M+H-H2O	C10H12O3	52.9	-3.09723	4191-73-5	CC(C)OC(=O)C1=CC=C(O)C=C1	Others
Benzoylhypaconine	574.299	5.71142	pos	M+H	C31H43NO9	94.6	-4.06357	-	COCC12CCC(OC)C34C5CC6(O)C(OC)C(O)C(O)(C5C6OC(=O)C5=CC=CC=C5)C(C(OC)C13)C4N(C)C2	Terpenoids
Perillartine	166.122	5.75513	pos	M+H	C10H15NO	38.1	-3.09528	30950-27-7	C=C(C)C1CC=C(C=NO)CC1	Terpenoids
Myristicin	193.085	5.95772	pos	M+H	C11H12O3	43	-2.90115	607-91-0	-	Others
Dihydroartemisinic acid	237.184	6.09257	pos	M+H	C15H24O2	52.1	-4.16797	-	CC1=CC2C(CC1)C(C)CCC2C(C)C(=O)O	Terpenoids
Linderalactone	245.116	6.11497	pos	M+H	C15H16O3	77.1	-3.78374	728-61-0	CC1=CCCC2=CC(OC2=O)C2=C(C1)OC=C2C	Others
Glycitein	285.075	6.24548	pos	M+H	C16H12O5	38.2	-4.19102	40957-83-3	COC1=C(O)C=C2OC=C(C3=CC=C(O)C=C3)C(=O)C2=C1	Flavonoids
7-O-Methylbaicalein	285.075	6.48877	pos	M+H	C16H12O5	95.7	-4.08658	-	-	Flavonoids
Resveratrol	229.085	6.55643	pos	M+H	C14H12O3	36	-3.32789	501-36-0	OC1=CC=C(C=CC2=CC(O)=CC(O)=C2)C=C1	Phenylpropanoids
Galangin	271.059	6.71453	pos	M+H	C15H10O5	48.9	-4.23694	548-83-4	O=C1C(O)=C(C2=CC=CC=C2)OC2=CC(O)=CC(O)=C12	Flavonoids
Isopsoralen	187.038	7.00473	pos	M+H	C11H6O3	85.4	-3.7871	523-50-2	O=C1C=CC2=C(O1)C1=C(C=C2)OC=C1	Coumarins and derivatives
Kaempferide	301.069	7.09533	pos	M+H	C16H12O6	81.6	-3.95775	491-54-3	COC1=CC=C(C2=C(O)C(=O)C3=C(O)C=C(O)C=C3O2)C=C1	Flavonoids
5-Hydroxy-1-tetralone	195.101	7.87123	pos	M+CH3OH+H	C10H10O2	37.3	-4.10935	-	O=C1CCCC2=C1C=CC=C2O	Others
Aconitine	646.319	7.89345	pos	M+H	C34H47NO11	93.4	-4.1951	302-27-2	CCN1CC2(COC)C(O)CC(OC)C34C5CC6(O)C(OC)C(O)C(OC(C)=O)(C5C6OC(=O)C5=CC=CC=C5)C(C(OC)C23)C14	Terpenoids
Matairesinol	359.147	7.96057	pos	M+H	C20H22O6	47.9	-4.21123	580-72-3	-	Lignans
Taurocholic acid	533.323	7.98323	pos	M+NH4	C26H45NO7S	97.1	-4.00379	81-24-3	-	Steroids and derivatives
Eupatilin	345.095	8.00567	pos	M+H	C18H16O7	68.9	-4.16166	22368-21-4	COC1=C(OC)C=C(C2=CC(=O)C3=C(C=C(O)C(OC)=C3O)O2)C=C1	Flavonoids
L(-)-Carvone	151.111	8.29643	pos	M+H	C10H14O	72	-3.46225	6485-40-1	-	Terpenoids
Neocnidilide	195.137	8.52177	pos	M+H	C12H18O2	74.8	-3.30137	4567-33-3	-	Others
Aurantio-obtusin	331.08	9.38313	pos	M+H	C17H14O7	46.4	-4.07541	67979-25-3	COC1=C(O)C=C2C(=O)C3=C(C(=O)C2=C1O)C(OC)=C(O)C(C)=C3	Quinonoids
Senkyunolide A	193.122	9.59847	pos	M+H	C12H16O2	57.9	-2.77114	-	CCCCC1OC(=O)C2=C1CCC=C2	Others
Yibeissine	444.309	9.7562	pos	M+H	C27H41NO4	57.1	-3.9262	-	-	Alkaloids and derivatives
Rubescensin A	329.173	9.89018	pos	M+H-2H2O	C20H28O6	40.1	-3.62883	-	C=C1C(=O)C23C(O)C1CCC2C12COC3(O)C(O)C1C(C)(C)CCC2O	Terpenoids
19-Hydroxybufalin	385.236	10.3381	pos	M+H-H2O	C24H34O5	46.9	-3.95979	-	-	Steroids and derivatives
(-)-Fenchone	153.127	10.7531	pos	M+H	C10H16O	67.1	-3.57355	-	-	Terpenoids
Licoflavone A	323.127	10.7531	pos	M+H	C20H18O4	76.8	-3.82653	0	CC(C)=CCC1=CC2=C(C=C1O)OC(C1=CC=C(O)C=C1)=CC2=O	Flavonoids
Gardenin B	359.111	10.7531	pos	M+H	C19H18O7	53.3	-3.93774	2798-20-1	COC1=CC=C(C2=CC(=O)C3=C(O)C(OC)=C(OC)C(OC)=C3O2)C=C1	Flavonoids
Estrone	271.168	10.7734	pos	M+H	C18H22O2	70.4	-4.1657	53-16-7	-	Steroids and derivatives
Curcumenol	235.168	10.9023	pos	M+H	C15H22O2	95.6	-3.71535	19431-84-6	CC1=CC2(O)OC3(CC2=C(C)C)C(C)CCC13	Terpenoids
Alpha-Asarone	209.116	10.9688	pos	M+H	C12H16O3	92.6	-3.48081	5353-15-1	-	Others
Bavachalcone	325.142	11.2121	pos	M+H	C20H20O4	57.8	-3.76017		-	Flavonoids
Costunolide	215.142	11.4765	pos	M+H-H2O	C15H20O2	70.5	-2.74941	553-21-9	-	Terpenoids
Fragransin A2	345.168	11.5431	pos	M+H	C20H24O5	50.3	-3.64766	-	-	Lignans
Linderene	248.164	12.0948	pos	M+NH4	C15H18O2	81.2	-3.50175	26146-27-0	-	Others
Clareolide	251.2	12.1844	pos	M+H	C16H26O2	39	-3.8904	-	CC1(C)CCCC2(C)C1CCC1(C)OC(=O)CC12	Others
Ginkgolic acid	375.288	12.6489	pos	M+H	C24H38O3	81.4	-4.34717	22910-60-7	CCCCCCCCCCCCCC1=C(C(=O)O)C(O)=CC=C1	Others
Dehydrocostuslactone	213.127	12.6705	pos	M+H-H2O	C15H18O2	61.3	-3.27085	-	-	Terpenoids
Fraxinellone	197.095	12.6925	pos	M+H-2H2O	C14H16O3	67.4	-2.71341	-	CC1=C2C(=O)OC(C3=COC=C3)C2(C)CCC1	Others
Isosteviol	351.252	12.867	pos	M+CH3OH+H	C20H30O3	47.7	-4.6069	-	CC12CCC3C(CCC4C(C)(C(=O)O)CCCC34C)(CC1=O)C2	Terpenoids
Atractylenolide	231.137	13.1368	pos	M+H-H2O	C15H20O3	83.4	-3.44094	-	C=C1CCCC2(C)CC3(O)OC(=O)C(C)=C3CC12	Terpenoids
1,2-Dimethoxy-4-(1-propenyi)benzene	179.106	13.3191	pos	M+H	C11H14O2	74.7	-3.74605	-	-	-
Pyridin-3-ol	96.0447	15.956	pos	M+H	C5H5NO	60	3.19887	-	OC1=CN=CC=C1	-
Linalool	137.132	14.9023	pos	M+H-H2O	C10H18O	97.7	-2.64934	78-70-6	-	Terpenoids
Linolenic acid ethyl ester	324.288	13.6916	pos	M+NH4	C20H34O2	49.1	-3.94457	-	CCC=CCC=CCC=CCCCCCCCC(=O)OCC	Others
Ganoderic acid LM2	479.278	13.5368	pos	M+H-2H2O	C30H42O7	37.1	-2.9159	-	-	Terpenoids
Dibutyl phthalate	279.158	13.4313	pos	M+H	C16H22O4	69.9	-3.96853	84-74-2	-	Others
2-Adamantanone	151.111	13.3191	pos	M+H	C10H14O	80	-3.31393	-	O=C1C2CC3CC(C2)CC1C3	Others
Cis-beta-asarone	417.225	13.1597	pos	2M+H	C12H16O3	83.5	-4.59078	5353-15-1	-	Others
Curcumol	219.174	12.933	pos	M+H-H2O	C15H24O2	83.1	-3.50257	4871-97-0	C=C1CC2(O)OC3(CC2C(C)C)C(C)CCC13	Terpenoids
Bavachinin	339.158	12.9106	pos	M+H	C21H22O4	70.7	-3.62117	_	COC1=CC2=C(C=C1CC=C(C)C)C(=O)CC(C1=CC=C(O)C=C1)O2	Flavonoids
Sclareol Glycol	277.215	12.8443	pos	M+Na	C16H30O2	51.6	5.28243	-	-	Alcohols
Furanodienon	231.137	12.6044	pos	M+H	C15H18O2	86.9	-3.48332	24268-41-5	-	Terpenoids
6-Shogaol	277.179	12.5374	pos	M+H	C17H24O3	52.9	-3.18585	-	CCCCCC=CC(=O)CCC1=CC(OC)=C(O)C=C1	Phenols
Demethoxyyangonin	229.085	12.3377	pos	M+H	C14H12O3	59.4	-3.10351	15345-89-8	COC1=CC(=O)OC(C=CC2=CC=CC=C2)=C1	Phenylpropanoids
Carnosol	331.188	12.1166	pos	M+H	C20H26O4	51.5	-8.67137	5957-80-2	CC(C)C1=C(O)C(O)=C2C(=C1)C1CC3C(C)(C)CCCC23C(=O)O1	Terpenoids
Salvigenin	329.101	11.8294	pos	M+H	C18H16O6	81.9	-3.86779	19103-54-9	-	Flavonoids
Nandrolone	275.2	11.7633	pos	M+H	C18H26O2	74.3	-3.54562	434-22-0	-	Steroids and derivatives
5-Hydroxy-6,7-dimethoxylflavone	299.09	11.741	pos	M+H	C17H14O5	98.1	-3.89042	-	COC1=C(OC)C(O)=C2C(=O)C=C(C3=CC=CC=C3)OC2=C1	Flavonoids
Physcion	317.101	11.4125	pos	M+CH3OH+H	C16H12O5	39.6	-4.0376	521-61-9	-	Quinonoids
14-Deoxyandrographolide	339.194	11.2121	pos	M+Na-H2O	C20H30O4	35.3	1.775	-	C=C1CCC2C(C)(CO)C(O)CCC2(C)C1CCC1=CCOC1=O	Terpenoids
Pseudolaric Acid A	389.194	10.9899	pos	M+H	C22H28O6	41.5	-4.2488	-	-	Terpenoids
Arglabin	279.158	10.9899	pos	M+CH3OH+H	C15H18O3	77	-4.09736	-	C=C1C(=O)OC2C1CCC1(C)OC13CC=C(C)C23	Terpenoids
Eugenol	165.091	10.9023	pos	M+H	C10H12O2	60	-2.70306	97-53-0	-	Phenols
Cholic acid	426.319	10.6678	pos	M+NH4	C24H40O5	96.2	-5.0208	81-25-4	CC(CCC(=O)O)C1CCC2C3C(O)CC4CC(O)CCC4(C)C3CC(O)C12C	Steroids and derivatives
1-O-Acetylbritannilactone	291.158	10.5134	pos	M+H-H2O	C17H24O5	49.3	-3.86965	-	C=C1C(=O)OC2CC(C)=C(C(C)CCCOC(C)=O)C(O)C12	Terpenoids
Elemicin	209.116	10.5134	pos	M+H	C12H16O3	93.2	-3.52214	487-11-6	-	Others
Taurodeoxycholate	464.281	10.1824	pos	M+H-2H2O	C26H45NO6S	79.1	-3.25909	-	-	Steroids and derivatives
Ponicidin/Rubescensin B	345.168	9.95738	pos	M+H-H2O	C20H26O6	52.3	-3.49611	-	C=C1C(=O)C23C4OC5OC2(O)C(O)C2C(C)(C)CCC(O)C52C3CCC14	Terpenoids
Estradiol	273.184	9.95738	pos	M+H	C18H24O2	50.9	-3.92551	50-28-2	-	Steroids and derivatives
Naringenin	255.064	9.93515	pos	M+H-H2O	C15H12O5	43	-3.63637	480-41-1	O=C1CC(C2=CC=C(O)C=C2)OC2=CC(O)=CC(O)=C12	Flavonoids
Alantolactone	233.153	9.59847	pos	M+H	C15H20O2	73.3	-3.32201	546-43-0	-	Terpenoids
Pectolinarigenin	315.085	9.36157	pos	M+H	C17H14O6	93.6	-4.39373	520-12-7	COC1=CC=C(C2=CC(=O)C3=C(C=C(O)C(OC)=C3O)O2)C=C1	Flavonoids
Pterosin Z	233.153	9.27872	pos	M+H	C15H20O2	77.3	-3.6745	-	-	Others
Glycocholic acid	466.315	9.12753	pos	M+H	C26H43NO6	96.3	-3.84395	475-31-0	CC(CCC(=O)NCC(=O)O)C1CCC2C3C(O)CC4CC(O)CCC4(C)C3CC(O)C12C	Steroids and derivatives
Indaconitine	630.324	8.7672	pos	M+H	C34H47NO10	77.2	-4.45072	4491-19-4	-	Terpenoids
Arteannuin	231.137	8.58753	pos	M+H-H2O	C15H20O3	76.5	-3.38229	-	C=C1C(=O)OC23C1CCC(C)C2CCC1(C)OC13	Terpenoids
Brevilin A	329.173	8.31833	pos	M+H-H2O	C20H26O5	37.2	-3.85393	-	-	Terpenoids
Dictamnine	200.07	8.2298	pos	M+H	C12H9NO2	85.8	-3.58011	484-29-7	COC1=C2C=COC2=NC2=CC=CC=C12	Others
Olivil	377.158	7.98323	pos	M+H	C20H24O7	41.3	-4.16721	-	-	Lignans
Ailanthone	394.185	7.96057	pos	M+NH4	C20H24O7	69.7	-3.93658	981-15-7	C=C1C(O)C2(O)OCC34C(CC5C(C)=CC(=O)C(O)C5(C)C23)OC(=O)CC14	Terpenoids
Myristic acid	246.242	7.93808	pos	M+NH4	C14H28O2	76.5	-3.7623	544-63-8	-	Others
L-Kawain	231.101	7.91535	pos	M+H	C14H14O3	57	-3.47133	-	COC1=CC(=O)OC(C=CC2=CC=CC=C2)C1	Phenylpropanoids
Senkyunolide H	225.111	7.49253	pos	M+H	C12H16O4	75.2	-4.45174	-	-	Others
(-)-gamma-Cuparenol	219.173	7.47128	pos	M+H	C15H22O	63.1	-4.04929	-	-	-
Curdione	237.184	7.14018	pos	M+H	C15H24O2	77.6	-4.17385	13657-68-6	CC1=CCCC(C)C(=O)CC(C(C)C)C(=O)C1	Terpenoids
(+)-Nootkatone	219.174	7.14018	pos	M+H	C15H22O	79.9	-3.66235	-	C=C(C)C1CCC2=CC(=O)CC(C)C2(C)C1	Terpenoids
Eurycomalactone	331.153	7.07267	pos	M+H-H2O	C19H24O6	42.3	-4.12617	23062-24-0	CC1=CC(=O)C(O)C2(C)C1CC(=O)C1(C)C3C(=O)OC(C3C)C(O)C12	Steroids and derivatives
Pterosin B	219.137	7.00473	pos	M+H	C14H18O2	77.1	-3.6362	34175-96-7	-	Others
Alpha-Cyperone	219.174	6.75883	pos	M+H	C15H22O	77.9	-3.69434	473-08-5	C=C(C)C1CCC2(C)CCC(=O)C(C)=C2C1	Terpenoids
Plumbagin	171.043	6.64698	pos	M+H-H2O	C11H8O3	37.4	-3.24216	481-42-5	-	Quinonoids
(+/-)-Camphor	153.127	6.57895	pos	M+H	C10H16O	72.9	-3.43743	464-49-3	-	Terpenoids
Recibufogenin	402.262	6.4669	pos	M+NH4	C24H32O4	82.4	-4.07342	-	-	Steroids and derivatives
Nardosinone	251.163	6.44485	pos	M+H	C15H22O3	65.7	-3.96123	-	CC1CCC=C2C(=O)CC3OOC(C)(C)C3C21C	Terpenoids
Ethylparaben	167.07	6.39983	pos	M+H	C9H10O3	85	-3.33763	120-47-8	CCOC(=O)C1=CC=C(O)C=C1	Others
4-Hydroxybenzoic acid	139.039	6.39983	pos	M+H	C7H6O3	87.1	-3.3754	99-96-7	O=C(O)C1=CC=C(O)C=C1	Others
Jaceosidin	331.08	6.33308	pos	M+H	C17H14O7	94.9	-4.29762	0	COC1=C(O)C=CC(C2=CC(=O)C3=C(C=C(O)C(OC)=C3O)O2)=C1	Flavonoids
Moslosooflavone	299.09	6.18057	pos	M+H	C17H14O5	72.1	-4.01497	0	-	Flavonoids
Perillene	151.111	6.06995	pos	M+H	C10H14O	85.8	-3.41114	-	CC(C)=CCCC1=COC=C1	Others
Tectorigenin	301.07	5.9352	pos	M+H	C16H12O6	94.1	-3.68673	548-77-6	COC1=C(O)C2=C(C=C1O)OC=C(C1=CC=C(O)C=C1)C2=O	Flavonoids
7-Methoxy-4-methylcoumarin	191.07	5.8455	pos	M+H	C11H10O3	35.5	-3.63027	-	COC1=CC2=C(C=C1)C(C)=CC(=O)O2	Coumarins and derivatives
Fisetin	287.054	5.6892	pos	M+H	C15H10O6	57	-4.27144	528-48-3	O=C1C(O)=C(C2=CC(O)=C(O)C=C2)OC2=C1C=CC(O)=C2	Flavonoids
10-hydroxydec-2-enoic acid	151.111	5.57693	pos	M+H-2H2O	C10H18O3	77.5	-2.45864	-	-	Organic acids and derivatives
Benzoylaconitine	604.309	5.42002	pos	M+H	C32H45NO10	96.4	-4.25443	-	-	Terpenoids
Ethyl 4-methoxycinnamate	207.101	5.35262	pos	M+H	C12H14O3	40.9	-3.15327	24393-56-4	CCOC(=O)C=CC1=CC=C(OC)C=C1	Organic acids and derivatives
2-Methoxycinnamaldehyde	195.101	5.26287	pos	M+CH3OH+H	C10H10O2	52.9	-3.68205	1504-74-1	-	Phenylpropanoids
Parthenolide	249.148	5.0847	pos	M+H	C15H20O3	89.6	-3.84451	20554-84-1	C=C1C(=O)OC2C1CCC(C)=CCCC1(C)OC21	Terpenoids
Lindenenol	231.137	5.0847	pos	M+H	C15H18O2	75.3	-3.57785	-	C=C1C2CC2C2(C)CC3=C(C(C)=CO3)C(O)C12	Others
Benzoylmesaconine	590.293	4.99813	pos	M+H	C31H43NO10	95.9	-4.47355	-	COCC12CN(C)C3C4C(OC)C1C3(C(OC)CC2O)C1CC2(O)C(OC)C(O)C4(O)C1C2OC(=O)C1=CC=CC=C1	Terpenoids
Linderane	261.111	4.91095	pos	M+H	C15H16O4	70.4	-4.13571	13476-25-0	CC1=CCCC23OC2C(OC3=O)C2=C(C1)OC=C2C	Others
Pterosin G	235.132	4.71422	pos	M+H	C14H18O3	60.6	-3.75793	-	-	Others
Baicalin	447.09	4.60497	pos	M+H	C21H18O11	98.7	-3.85894	21967-41-9	O=C(O)C1OC(OC2=C(O)C(O)=C3C(=O)C=C(C4=CC=CC=C4)OC3=C2)C(O)C(O)C1O	Flavonoids
Indole-3-aldehyde	146.06	4.60497	pos	M+H	C9H7NO	95.2	-3.16597	487-89-8	O=CC1=CNC2=CC=CC=C12	-
Fraxinol	223.059	4.58345	pos	M+H	C11H10O5	86.2	-3.91388	-	COC1=C(O)C(OC)=C2C=CC(=O)OC2=C1	Coumarins and derivatives
Cinnamaldehyde	150.091	4.36783	pos	M+NH4	C9H8O	36.5	-3.18319	104-55-2	O=CC=CC1=CC=CC=C1	Phenylpropanoids
Xanthoxyline	179.07	4.32482	pos	M+H-H2O	C10H12O4	58.8	-2.87789	90-24-4	COC1=CC(O)=C(C(C)=O)C(OC)=C1	Others
Isofraxidin	223.059	4.30432	pos	M+H	C11H10O5	98.5	-3.50172	486-21-5	COC1=C(O)C(OC)=C2OC(=O)C=CC2=C1	Coumarins and derivatives
Morin	303.049	4.13347	pos	M+H	C15H10O7	67.4	-3.97893	480-16-0	O=C1C(O)=C(C2=C(O)C=C(O)C=C2)OC2=CC(O)=CC(O)=C12	Flavonoids
5-Hydroxymethyl-2-Furaldehyde	127.039	3.9656	pos	M+H	C6H6O3	95.6	-1.4037	67-47-0	-	Others
Racanisodamine	306.169	3.85775	pos	M+H	C17H23NO4	51.5	-3.91723	-	CN1C2CC(OC(=O)C(CO)C3=CC=CC=C3)CC1C(O)C2	Alkaloids and derivatives
Harmane	183.091	3.75568	pos	M+H	C12H10N2	38.8	-3.23796	486-84-0	CC1=NC=CC2=C1NC1=CC=CC=C12	Alkaloids and derivatives
Fraxetin	209.044	3.62903	pos	M+H	C10H8O5	89.3	-3.25381	574-84-5	COC1=C(O)C(O)=C2OC(=O)C=CC2=C1	Coumarins and derivatives
Paeonol	167.07	3.60917	pos	M+H	C9H10O3	35.6	-3.00423	552-41-0	COC1=CC(O)=C(C(C)=O)C=C1	Others
Isocorydine	342.169	3.46527	pos	M+H	C20H23NO4	42.2	-4.32399	475-67-2	-	Alkaloids and derivatives
Amygdalin	475.191	3.40698	pos	M+NH4	C20H27NO11	63.2	-3.55254	29883-15-6	N#CC(OC1OC(COC2OC(CO)C(O)C(O)C2O)C(O)C(O)C1O)C1=CC=CC=C1	Carbohydrates
Fuziline	454.278	3.32195	pos	M+H	C24H39NO7	95.9	-4.07461	-	CCN1CC2(COC)CCC(O)C34C5CC6C(O)C5C(O)(C(O)C6OC)C(C(OC)C23)C14	Terpenoids
Hypaconine	470.273	3.30112	pos	M+H	C24H39NO8	97.4	-4.30776	-	-	Terpenoids
(-)-Sinoacutine	328.153	3.17837	pos	M+H	C19H21NO4	39.5	-3.82324	-	COC1=CC23CCN(C)C(CC4=C2C(O)=C(OC)C=C4)C3=CC1=O	Alkaloids and derivatives
Acetophenone	121.065	3.15902	pos	M+H	C8H8O	41.3	-0.771989	98-86-2	CC(=O)C1=CC=CC=C1	Others
L-Stepholidine	328.153	2.97603	pos	M+H	C19H21NO4	50.5	-4.18326	-	COC1=C(O)C=C2C(=C1)CCN1CC3=C(C=CC(O)=C3OC)CC21	Alkaloids and derivatives
Kynurenic acid	190.049	2.87253	pos	M+H	C10H7NO3	58	-3.76859	492-27-3	O=C(O)C1=CC(=O)C2=CC=CC=C2N1	-
(-)-Cotinine	194.128	2.70962	pos	M+NH4	C10H12N2O	82.1	-3.45805	486-56-6	CN1C(=O)CCC1C1=CN=CC=C1	Others
L-Tryptophan	205.096	2.62443	pos	M+H	C11H12N2O2	98.2	-3.42327	73-22-3	NC(CC1=CNC2=CC=CC=C12)C(=O)O	Indoles and derivatives
Xanthoxylin	197.08	2.43355	pos	M+H	C10H12O4	54.2	-2.31071	90-24-4	-	Others
S-(-)-Carbidopa	227.102	2.18792	pos	M+H	C10H14N2O4	43.7	-3.80397	-	CC(CC1=CC(O)=C(O)C=C1)(NN)C(=O)O	Organic acids and derivatives
Cinnamic acid	149.059	1.93778	pos	M+H	C9H8O2	62.1	-2.66445	621-82-9;102-94-3;140-10-3	O=C(O)C=CC1=CC=CC=C1	Organic acids and derivatives
3-Furfuryl 2-pyrrolecarboxylate	192.065	1.58542	pos	M+H	C10H9NO3	44	-2.86099	-	O=C(OCC1=COC=C1)C1=CC=CN1	Others
P-hydroxylbenzyl alcohol	107.049	1.50285	pos	M+H-H2O	C7H8O2	41.9	1.32103	-	-	Others
Hordenine	166.122	1.21768	pos	M+H	C10H15NO	66.8	-2.95432	539-15-1	CN(C)CCC1=CC=C(O)C=C1	Others
6-Aminohexanoic acid	132.102	1.1017	pos	M+H	C6H13NO2	47.4	-2.17269	60-32-2	NCCCCCC(=O)O	-
4-Pyridoxate	184.06	1.06552	pos	M+H	C8H9NO4	69.2	-3.12534	82-82-6	CC1=NC=C(CO)C(C(=O)O)=C1O	-
4-Hydroxycinnamamide	164.07	1.0114	pos	M+H	C9H9NO2	38.5	-3.45939	-	-	Organic acids and derivatives
Adenine	136.061	0.9757	pos	M+H	C5H5N5	53	-2.65622	73-24-5	NC1=C2NC=NC2=NC=N1	Others
L-Glutamic Acid	148.06	0.939833	pos	M+H	C5H9NO4	94.5	-3.56359	56-86-0	NC(CCC(=O)O)C(=O)O	Amino acids and analogues
L-Pyroglutamic acid	130.05	0.939833	pos	M+H	C5H7NO3	88.2	-2.0901	98-79-3	-	Amino acids and analogues
Uracil	113.035	0.9032	pos	M+H	C4H4N2O2	89	0.353608	66-22-8	-	Pyrimidines and pyrimidine derivatives
L-Threonine	84.0449	0.9032	pos	M+H-2H2O	C4H9NO3	38	3.91368	72-19-5	CC(O)C(N)C(=O)O	Amino acids and analogues
Guanine	152.056	0.812283	pos	M+H	C5H5N5O	53.8	-3.48215	73-40-5	NC1=NC2=C(NC=N2)C(=O)N1	Others
Maltose	325.111	0.663883	pos	M+H-H2O	C12H22O11	81.1	-4.40062	69-79-4	-	Carbohydrates
L-Tyrosine	182.08	0.663883	pos	M+H	C9H11NO3	94	-3.74257	60-18-4	NC(CC1=CC=C(O)C=C1)C(=O)O	Amino acids and analogues
5-Hydroxymethylfurfural	127.039	0.663883	pos	M+H	C6H6O3	67.6	-1.68278	67-47-0	O=CC1=CC=C(CO)O1	Others
L-Carnitine	162.112	0.610283	pos	M+H	C7H15NO3	75.7	-3.90775	541-15-1	C[N+](C)(C)CC(O)CC(=O)[O-]	-
Trigonelline	138.054	0.610283	pos	M+H	C7H7NO2	51	-3.48815	535-83-1	C[N+]1=CC=CC(C(=O)[O-])=C1	Alkaloids and derivatives
2-Pyrrolidinecarboxylic acid	116.071	0.610283	pos	M+H	C5H9NO2	96.9	-0.320323	147-85-3	O=C(O)C1CCCN1	Amino acids and analogues
Agmatine	131.129	0.57085	pos	M+H	C5H14N4	38.1	-2.6092	306-60-5	NCCCCN=C(N)N	-
Salicin	304.138	1.50285	pos	M+NH4, M+Na, M+K	C13H18O7	64.4	-4.06448	138-52-3	-	Carbohydrates
Ganoderic acid A	534.344	12.2063	pos	M+H-2H2O, M+NH4, M+H-H2O	C30H44O7	55.9	2.84274	81907-62-2;	-	Terpenoids
1-Kestose	527.156	0.591583	pos	M+Na, M+K	C18H32O16	92.5	-3.91611	470-69-9	-	Carbohydrates
D-(+)-Lactose	365.104	0.591583	pos	M+Na, M+K	C12H22O11	52.5	-4.57151	-	-	Carbohydrates
Aconine	500.283	3.01728	pos	M+H	C25H41NO9	96.5	-4.14931	509-20-6;_	CCN1CC2(COC)C(O)CC(OC)C34C5CC6(O)C(O)C5C(O)(C(O)C6OC)C(C(OC)C23)C14	Terpenoids
Adenosine	268.103	0.9757	pos	M+H	C10H13N5O4	98.8	-3.94709	58-61-7;_	NC1=C2N=CN(C3OC(CO)C(O)C3O)C2=NC=N1	Nucleotides
Artemisinic acid	235.168	8.29643	pos	M+H	C15H22O2	85.6	-4.04056	80286-58-4;_	C=C(C(=O)O)C1CCC(C)C2CCC(C)=CC12	Terpenoids
Artemisinin	247.132	5.75513	pos	M+H-2H2O	C15H22O5	66.6	-3.1584	63968-64-9;_	CC1CCC2C(C)C(=O)OC3OC4(C)CCC1C32OO4	Terpenoids
Atractylenolide I	263.163	13.0457	pos	M+CH3OH+H	C15H18O2	87.4	-4.32137	-;_	C=C1CCCC2(C)C=C3OC(=O)C(C)=C3CC12	Others
Atractylenolide II	233.153	11.3235	pos	M+H	C15H20O2	88.4	-3.61026	-;_	C=C1CCCC2(C)CC3OC(=O)C(C)=C3CC12	Terpenoids
Atractylenolide III	231.137	11.0348	pos	M+H-H2O	C15H20O3	91.6	-3.25162	-;_	-	Terpenoids
Beta-Eudesmol	205.194	13.3865	pos	M+H-H2O	C15H26O	64.6	-3.2421	473-15-4;_	-	Terpenoids
Betaine	140.068	0.591583	pos	M+Na, M+K, 2M+H	C5H11NO2	62.3	-4.26067	107-43-7;6915-17-9	C[N+](C)(C)CC(=O)[O-]	Amino acids and analogues
Bufalin	387.251	8.18548	pos	M+H	C24H34O4	84.1	-4.44925	465-21-4;_;	CC12CCC(O)CC1CCC1C2CCC2(C)C(C3=COC(=O)C=C3)CCC12O	Steroids and derivatives
Camphor	170.153	3.30112	pos	M+NH4	C10H16O	82.9	-4.22644	76-22-2;464-49-3;_	CC12CCC(CC1=O)C2(C)C	Terpenoids
Cantharidin	197.08	5.82305	pos	M+H	C10H12O4	39.5	-3.23418	56-25-7;_	CC12C(=O)OC(=O)C1(C)C1CCC2O1	Others
Coclaurine	286.143	3.28025	pos	M+H	C17H19NO3	72.7	-4.31205	486-39-5;_	-	Others
Crocetin	311.163	14.5678	pos	M+H-H2O	C20H24O4	58.3	-3.27069	27876-94-4;_;	CC(C=CC=C(C)C(=O)O)=CC=CC=C(C)C=CC=C(C)C(=O)O	Terpenoids
Dehydrocostus lactone	213.127	9.84597	pos	M+H-H2O	C15H18O2	74.2	-3.10029	477-43-0;_	C=C1C(=O)OC2C1CCC(=C)C1CCC(=C)C12	Terpenoids
Forskolin	415.21	12.227	pos	M+Na-H2O	C22H34O7	36.1	0.0701602	66575-29-9;_;	C=CC1(C)CC(=O)C2(O)C(C)(O1)C(OC(C)=O)C(O)C1C(C)(C)CCC(O)C12C	Terpenoids
Gamabufotalin	403.246	8.40868	pos	M+H	C24H34O5	86.9	-4.14698	465-11-2;_;	CC12CCC(O)CC1CCC1C2C(O)CC2(C)C(C3=COC(=O)C=C3)CCC12O	Steroids and derivatives
Germacrone	236.2	5.77767	pos	M+NH4	C15H22O	89.4	-4.10528	6902-91-6;_	CC1=CCC(=C(C)C)C(=O)CC(C)=CCC1	Terpenoids
Glycodeoxycholic acid	450.32	11.3015	pos	M+H	C26H43NO5	93.2	-4.10821	360-65-6;_;	-	Steroids and derivatives
Hypaconitine	616.309	7.80448	pos	M+H	C33H45NO10	97	-4.74275	6900-87-4;_	COCC12CCC(OC)C34C5CC6(O)C(OC)C(O)C(OC(C)=O)(C5C6OC(=O)C5=CC=CC=C5)C(C(OC)C13)C4N(C)C2	Terpenoids
Ingenol	331.188	9.84597	pos	M+H-H2O	C20H28O5	49	-6.03303	30220-46-3;_	CC1=CC23C(=O)C(C=C(CO)C(O)C2(O)C1O)C1C(CC3C)C1(C)C	Terpenoids
Isoferulic acid	177.054	12.6044	pos	M+H-H2O	C10H10O4	89.7	-3.08435	537-73-5;25522-33-2;_	COC1=C(O)C=C(C=CC(=O)O)C=C1	Organic acids and derivatives
Jervine	426.299	8.83452	pos	M+H	C27H39NO3	55.7	-4.08549	469-59-0;_	CC1=C2C(=O)C3C(CC=C4CC(O)CCC43C)C2CCC12OC1CC(C)CNC1C2C	Alkaloids and derivatives
Kaempferol	287.054	3.79808	pos	M+H	C15H10O6	52.5	-3.97764	520-18-3;80714-53-0;	O=C1C(O)=C(C2=CC=C(O)C=C2)OC2=CC(O)=CC(O)=C12	Flavonoids
L-Hydroxyproline	96.0447	0.77405	pos	M+H-2H2O	C5H9NO3	62.8	2.18996	51-35-4;618-27-9	O=C([O-])C1CC(O)C[NH2+]1	Amino acids and analogues
Ligustilide	191.106	5.35262	pos	M+H	C12H14O2	75.3	-3.54442	4431-01-0	CCCC=C1OC(=O)C2=C1CCC=C2	Others
Luteolin 7-glucuronide	463.085	4.13347	pos	M+H	C21H18O12	96.7	-4.17104	_;	O=C(O)C1OC(OC2=CC(O)=C3C(=O)C=C(C4=CC(O)=C(O)C=C4)OC3=C2)C(O)C(O)C1O	Flavonoids
Mesaconitine	632.304	6.98228	pos	M+H	C33H45NO11	92	-4.76513	2752-64-9;_	COCC12CN(C)C3C4C(OC)C1C3(C(OC)CC2O)C1CC2(O)C(OC)C(O)C4(OC(C)=O)C1C2OC(=O)C1=CC=CC=C1	Terpenoids
Methyl cinnamate	163.075	4.51945	pos	M+H	C10H10O2	76.5	-3.55692	103-26-4;_	-	Organic acids and derivatives
Micheliolide	249.148	8.56495	pos	M+H	C15H20O3	82.9	-3.8025	68370-47-8;_	C=C1C(=O)OC2C1CCC(C)=C1CCC(C)(O)C12	Others
Neohesperidin	611.195	4.6704	pos	M+H	C28H34O15	88.9	-3.8094	13241-33-3;	COC1=C(O)C=C(C2CC(=O)C3=C(O)C=C(OC4OC(CO)C(O)C(O)C4OC4OC(C)C(O)C(O)C4O)C=C3O2)C=C1	Flavonoids
Nicotinamide	123.055	0.84965	pos	M+H	C6H6N2O	80.3	-1.40474	98-92-0;_	NC(=O)C1=CN=CC=C1	Others
Oroxylin A	285.074	9.21408	pos	M+H	C16H12O5	97.9	-4.42114	480-11-5;	COC1=C(O)C2=C(C=C1O)OC(C1=CC=CC=C1)=CC2=O	Flavonoids
Picrocrocin	348.2	4.73593	pos	M+NH4, M+Na, M+K	C16H26O7	51.3	-4.50828	138-55-6	-	Carbohydrates
Psoralen	187.038	6.66948	pos	M+H	C11H6O3	89.6	-3.5562	66-97-7;_	-	Coumarins and derivatives
Pterostilbene	257.116	9.48803	pos	M+H	C16H16O3	44.1	-4.26194	537-42-8;_;	COC1=CC(OC)=CC(C=CC2=CC=C(O)C=C2)=C1	Phenylpropanoids
Resibufogenin	385.236	9.86758	pos	M+H	C24H32O4	75.7	-3.86589	465-39-4;_;	CC12CCC(O)CC1CCC1C2CCC2(C)C(C3=COC(=O)C=C3)CC3OC312	Steroids and derivatives
Secoisolariciresinol	345.168	11.0348	pos	M+H-H2O	C20H26O6	36.8	-3.78112	29388-59-8;_	-	Lignans
Senkyunolide	193.122	6.51112	pos	M+H	C12H16O2	67.4	-3.19567	63038-10-8;_	-	Others
Steviol	319.226	12.867	pos	M+H	C20H30O3	36.9	-3.91281	471-80-7;	C=C1CC23CCC4C(C)(C(=O)O)CCCC4(C)C2CCC1(O)C3	Terpenoids
Tauroursodeoxycholic acid	500.302	10.2049	pos	M+H	C26H45NO6S	97.3	-3.67627	14605-22-2;	-	Steroids and derivatives
Telocinobufagin	420.273	8.40868	pos	M+NH4	C24H34O5	81.5	-4.33285	472-26-4;_;	CC12CCC(O)CC1(O)CCC1C2CCC2(C)C(C3=COC(=O)C=C3)CCC12O	Steroids and derivatives
D-Sorbitol	181.07	0.573517	neg	M-H	C6H14O6	75.5	-7.48786	50-70-4	OCC(O)C(O)C(O)C(O)CO	Carbohydrates
Sucrose	377.084	0.593483	neg	M+Cl	C12H22O11	88.7	-4.21366	57-50-1	OCC1OC(OC2(CO)OC(CO)C(O)C2O)C(O)C(O)C1O	Carbohydrates
N-Acetyl-DL-glutamic acid	188.055	0.669567	neg	M-H	C7H11NO5	94.7	-7.02652	-	CC(=O)NC(CCC(=O)O)C(=O)O	-
D-(+)-Raffinose	503.16	0.81355	neg	M-H	C18H32O16	66.2	-2.82296	512-69-6	OCC1OC(OCC2OC(OC3(CO)OC(CO)C(O)C3O)C(O)C(O)C2O)C(O)C(O)C1O	Carbohydrates
2,6-Dihydroxypurine	151.025	0.855633	neg	M-H	C5H4N4O2	83.8	-9.74856	69-89-6	-	Others
Cis-Aconitic acid	173.008	0.855633	neg	M-H	C6H6O6	70.3	-7.77245	585-84-2	O=C(O)C=C(CC(=O)O)C(=O)O	Organic acids and derivatives
Guanosine	282.083	1.0155	neg	M-H	C10H13N5O5	94.8	-3.25571	118-00-3	NC1=NC2=C(N=CN2C2OC(CO)C(O)C2O)C(=O)N1	Nucleotides
Orcinol gentiobioside	447.149	1.85283	neg	M-H	C19H28O12	93.3	-3.32491	-	CC1=CC(O)=CC(OC2OC(COC3OC(CO)C(O)C(O)C3O)C(O)C(O)C2O)=C1	Carbohydrates
Orsellinic acid	167.034	2.05393	neg	M-H	C8H8O4	66	-8.41745	0	CC1=CC(O)=CC(O)=C1C(=O)O	Others
4-Mthoxysalicylaldehyde	151.039	2.11967	neg	M-H	C8H8O3	56.5	-9.82568	-	-	-
Protocatechuic acid	153.018	2.22995	neg	M-H	C7H6O4	97.3	-9.41214	99-50-3	O=C(O)C1=CC(O)=C(O)C=C1	Others
D(-)-Fructose	161.044	2.3849	neg	M-H2O-H	C6H12O6	45.3	-7.98977	-	-	Carbohydrates
D-(+)-Trehalose	341.108	2.49745	neg	M-H	C12H22O11	37.4	-3.23702	99-20-7	OCC1OC(OC2OC(CO)C(O)C(O)C2O)C(O)C(O)C1O	-
5-Acetylsalicylic acid	179.034	2.51953	neg	M-H	C9H8O4	69.4	-7.40702	-	CC(=O)C1=CC(C(=O)O)=C(O)C=C1	Others
DL-p-Hydroxyphenyllactic acid	181.049	2.63153	neg	M-H	C9H10O4	78	-7.54463	306-23-0	O=C(O)C(O)CC1=CC=C(O)C=C1	-
Parishin E	459.113	2.78685	neg	M-H	C19H24O13	86.4	-3.4024	-	O=C(O)CC(O)(CC(=O)OCC1=CC=C(OC2OC(CO)C(O)C(O)C2O)C=C1)C(=O)O	Carbohydrates
D-(-)-Quinic acid	191.055	2.98407	neg	M-H	C7H12O6	61.3	-6.88151	77-95-2	-	Alcohols
2-Isopropylmalic acid	175.06	3.05058	neg	M-H	C7H12O5	93.1	-8.14401	-;49601-06-1	CC(C)C(O)(CC(=O)O)C(=O)O	-
Vicenin II	593.149	3.36153	neg	M-H	C27H30O15	95.4	-3.28775	23666-13-9	O=C1C=C(C2=CC=C(O)C=C2)OC2=C(C3OC(CO)C(O)C(O)C3O)C(O)=C(C3OC(CO)C(O)C(O)C3O)C(O)=C12	Flavonoids
Gallic acid	169.013	3.40647	neg	M-H	C7H6O5	72.9	-8.30008	149-91-7	O=C(O)C1=CC(O)=C(O)C(O)=C1	Others
Parishin B	727.206	3.45128	neg	M-H	C32H40O19	98.4	-3.67305	-	-	Carbohydrates
Schaftoside	563.139	3.5164	neg	M-H	C26H28O14	94.5	-3.3602	51938-32-0;	O=C1C=C(C2=CC=C(O)C=C2)OC2=C(C3OCC(O)C(O)C3O)C(O)=C(C3OC(CO)C(O)C(O)C3O)C(O)=C12	Flavonoids
Kaemferol 7-O-b-D-glucoside	447.092	3.80425	neg	M-H	C21H20O11	92	-3.55486	-	-	-
P-Coumaric acid	163.039	3.86822	neg	M-H	C9H8O3	76.3	-8.98411	7400-08-0;501-98-4	O=C(O)C=CC1=CC=C(O)C=C1	Organic acids and derivatives
Parishin A	995.301	4.00177	neg	M-H	C45H56O25	99.2	-3.17583	-	O=C(CC(O)(CC(=O)OCC1=CC=C(OC2OC(CO)C(O)C(O)C2O)C=C1)C(=O)OCC1=CC=C(OC2OC(CO)C(O)C(O)C2O)C=C1)OCC1=CC=C(OC2OC(CO)C(O)C(O)C2O)C=C1	Carbohydrates
Vanillic acid	167.034	4.0472	neg	M-H	C8H8O4	79.9	-8.31926	121-34-6	COC1=C(O)C=CC(C(=O)O)=C1	Others
N-trans-Feruloyloctopamine	328.118	4.31798	neg	M-H	C18H19NO5	94.8	-2.77915	66648-44-0	-	Organic acids and derivatives
P-hydroxylphenylpropanol	147.044	4.43157	neg	M-H2O-H	C9H10O3	46	-8.95282	-	-	Organic acids and derivatives
Astragalin	447.092	4.43157	neg	M-H	C21H20O11	81.2	-2.99856	480-10-4;	O=C1C(OC2OC(CO)C(O)C(O)C2O)=C(C2=CC=C(O)C=C2)OC2=CC(O)=CC(O)=C12	Flavonoids
5,7-Dihydroxychromone	177.018	4.45438	neg	M-H	C9H6O4	54.9	-7.44685	31721-94-5	O=C1C=COC2=CC(O)=CC(O)=C12	Others
Nortrachelogenin-8-O-b-D-glucopyranoside	535.18	4.52203	neg	M-H	C26H32O12	48.5	-3.06868	-	-	-
Indole-3-carboxylic acid	160.039	4.545	neg	M-H	C9H7NO2	72.6	-8.80753	771-50-6	O=C(O)C1=CNC2=CC=CC=C12	-
Apigenin-7-O-beta-D-glucoside	431.097	4.5895	neg	M-H	C21H20O10	98.8	-3.348	-	O=C1C=C(C2=CC=C(O)C=C2)OC2=CC(OC3OC(CO)C(O)C(O)C3O)=CC(O)=C12	Flavonoids
4',6,7-Trihydroxyisoflavone	269.044	4.61213	neg	M-H	C15H10O5	39.1	-4.43364	17817-31-1	-	Flavonoids
Hesperidin	609.181	4.67972	neg	M-H	C28H34O15	97.3	-2.85532	520-26-3;	COC1=C(O)C=C(C2CC(=O)C3=C(O)C=C(OC4OC(COC5OC(C)C(O)C(O)C5O)C(O)C(O)C4O)C=C3O2)C=C1	Flavonoids
Ferulaldehyde	177.054	4.70242	neg	M-H	C10H10O3	79.6	-7.85636	458-36-6	COC1=C(O)C=CC(C=CC=O)=C1	Phenols
Umbelliferone	161.023	4.74705	neg	M-H	C9H6O3	77.8	-9.20846	93-35-6	-	Coumarins and derivatives
Rosmarinic acid	359.076	4.74705	neg	M-H	C18H16O8	95.7	-3.69281	20283-92-5;537-15-5;20283-92-5	O=C(C=CC1=CC(O)=C(O)C=C1)OC(CC1=CC(O)=C(O)C=C1)C(=O)O	Organic acids and derivatives
Azelaic acid	187.096	4.8372	neg	M-H	C9H16O4	94.3	-7.38024	123-99-9;	O=C(O)CCCCCCCC(=O)O	Others
Flavokawain A	373.128	4.92782	neg	M+Hac-H	C18H18O5	64.9	-3.73062	3420-72-2	COC1=CC=C(C=CC(=O)C2=C(O)C=C(OC)C=C2OC)C=C1	Flavonoids
(+)-Nortrachelogenin	433.149	4.95057	neg	M+Hac-H	C20H22O7	64.2	-4.18459	34444-37-6	-	Lignans
Rheic acid	283.024	5.04058	neg	M-H	C15H8O6	42.1	-3.07335	0	O=C(O)C1=CC2=C(C(=O)C3=C(C=CC=C3O)C2=O)C(O)=C1	Anthracenes and derivatives
Ethyl 3,4-dihydroxybenzoate	181.049	5.08502	neg	M-H	C9H10O4	95.7	-7.47149	-	CCOC(=O)C1=CC(O)=C(O)C=C1	Others
Eriodictyol	287.055	5.63057	neg	M-H	C15H12O6	78.4	-3.0711	552-58-9;	O=C1CC(C2=CC(O)=C(O)C=C2)OC2=CC(O)=CC(O)=C12	Flavonoids
Lupinalbin A	283.024	5.69823	neg	M-H	C15H8O6	82.8	-2.86414	0	-	Flavonoids
Demethylwedelolactone	299.019	5.7206	neg	M-H	C15H8O7	88.1	-3.12315	0	O=C1OC2=CC(O)=CC(O)=C2C2=C1C1=CC(O)=C(O)C=C1O2	Flavonoids
Hispidulin	299.055	5.94762	neg	M-H	C16H12O6	98.4	-3.22287	1447-88-7;	COC1=C(O)C2=C(C=C1O)OC(C1=CC=C(O)C=C1)=CC2=O	Flavonoids
Dihydroresveratrol	229.086	6.12988	neg	M-H	C14H14O3	49.9	-4.76184	58436-28-5;_;	OC1=CC=C(CCC2=CC(O)=CC(O)=C2)C=C1	Phenylpropanoids
3,5-Dimethoxy-4-hydroxybenzaldehyde	181.049	6.19807	neg	M-H	C9H10O4	82.3	-7.3602	-	COC1=CC(C=O)=CC(OC)=C1O	Phenols
Tricin	329.066	7.01068	neg	M-H	C17H14O7	89.6	-2.99184	520-32-1;	-	Flavonoids
Diosmetin	299.055	7.1242	neg	M-H	C16H12O6	99.2	-3.2698	520-34-3;	COC1=C(O)C=C(C2=CC(=O)C3=C(O)C=C(O)C=C3O2)C=C1	Flavonoids
7-Hydroxycoumarin	161.023	7.16843	neg	M-H	C9H6O3	82.9	-9.03141	93-35-6	O=C1C=CC2=C(C=C(O)C=C2)O1	Coumarins and derivatives
Isoliquiritigenin	315.087	7.50567	neg	M+Hac-H	C15H12O4	51.6	-2.73396	961-29-5;	O=C(C=CC1=CC=C(O)C=C1)C1=C(O)C=C(O)C=C1	Flavonoids
3-Hydroxy urolithin	211.039	7.73128	neg	M-H	C13H8O3	58.1	-5.74939	-	-	-
Phenethyl caffeate	343.118	9.9739	neg	M+Hac-H	C17H16O4	57.5	-4.16485	104594-70-9	O=C(C=CC1=CC(O)=C(O)C=C1)OCCC1=CC=CC=C1	Organic acids and derivatives
Acacetin	283.06	10.0419	neg	M-H	C16H12O5	99.3	-3.27188	480-44-4;	COC1=CC=C(C2=CC(=O)C3=C(O)C=C(O)C=C3O2)C=C1	Flavonoids
Ganoderic acid C6	529.282	10.0419	neg	M-H	C30H42O8	93	3.09929	-	CC(CC(=O)CC(C)C1CC(=O)C2(C)C3=C(C(=O)C(O)C12C)C1(C)CCC(O)C(C)(C)C1CC3=O)C(=O)O	Terpenoids
Pinocembrin	255.065	10.2444	neg	M-H	C15H12O4	76.8	-3.555	480-39-7;	O=C1CC(C2=CC=CC=C2)OC2=CC(O)=CC(O)=C12	Flavonoids
Periplocymarin	515.303	10.7376	neg	M-H2O-H	C30H46O8	74.1	2.73507	-	COC1CC(OC2CCC3(C)C4CCC5(C)C(C6=CC(=O)OC6)CCC5(O)C4CCC3(O)C2)OC(C)C1O	Steroids and derivatives
Neobavaisoflavone	321.112	10.7602	neg	M-H	C20H18O4	98.7	-3.4319	_;	CC(C)=CCC1=C(O)C=CC(C2=COC3=C(C=CC(O)=C3)C2=O)=C1	Flavonoids
Deoxycholate	437.289	11.4832	neg	M+FA-H	C24H40O4	95.8	-3.76519	83-44-3	CC(CCC(=O)O)C1CCC2C3CCC4CC(O)CCC4(C)C3CC(O)C12C	-
Corylin	319.097	11.9006	neg	M-H	C20H16O4	95.2	-3.31971	0	CC1(C)C=CC2=C(C=CC(C3=COC4=C(C=CC(O)=C4)C3=O)=C2)O1	Flavonoids
Bavachin	323.128	12.0591	neg	M-H	C20H20O4	90	-3.18764	_;	CC(C)=CCC1=CC2=C(C=C1O)OC(C1=CC=C(O)C=C1)CC2=O	Flavonoids
Emodin	269.045	12.1042	neg	M-H	C15H10O5	96.4	-3.33716	518-82-1;	CC1=CC2=C(C(=O)C3=C(C=C(O)C=C3O)C2=O)C(O)=C1	Quinonoids
Medicagenic acid	501.321	12.5083	neg	M-H	C30H46O6	42.3	-3.2178	599-07-5;	CC1(C)CCC2(C(=O)O)CCC3(C)C(=CCC4C5(C)CC(O)C(O)C(C)(C(=O)O)C5CCC43C)C2C1	Terpenoids
Corylifol A	389.175	13.021	neg	M-H	C25H26O4	95.4	-3.19639	-	-	Flavonoids
Ganoderic acid DM	467.315	13.305	neg	M-H	C30H44O4	59.5	-3.55623	173075-45-1	-	Terpenoids
Isomoreollic acid	591.259	14.2242	neg	M-H	C34H40O9	74.4	-0.93991	-	-	Others
4'-O-Methylbroussochalcone B	337.144	13.2827	neg	M-H	C21H22O4	54.6	-2.82798	-	COC1=CC(O)=C(C(=O)C=CC2=CC=C(O)C=C2)C=C1CC=C(C)C	Flavonoids
16alpha-Hydroxydehydrotrametenolic acid	469.331	13.021	neg	M-H	C30H46O4	51.9	-3.52583	-	-	Terpenoids
Methyl hexadecanoate	315.253	12.8638	neg	M+FA-H	C17H34O2	91.5	-3.04678	112-39-0;	CCCCCCCCCCCCCCCC(=O)OC	Others
Ganoderic acid B	515.303	12.1946	neg	M-H	C30H44O7	45.9	2.74952	81907-61-1;	-	Terpenoids
Psoralidin	335.091	12.172	neg	M-H	C20H16O5	90.8	-3.08235	18642-23-4;	CC(C)=CCC1=CC2=C(C=C1O)OC(=O)C1=C2OC2=C1C=CC(O)=C2	Flavonoids
Alisol C	485.326	11.303	neg	M-H	C30H46O5	80.3	-3.3333	-	-	Terpenoids
Isobavachin	323.128	11.2125	neg	M-H	C20H20O4	75.3	-3.33391	0	CC(C)=CCC1=C(O)C=CC2=C1OC(C1=CC=C(O)C=C1)CC2=O	Flavonoids
Ganoderic acid G	531.298	10.3346	neg	M-H	C30H44O8	77.5	3.06519	98665-22-6	CC(CC(=O)CC(C)C1CC(=O)C2(C)C3=C(C(=O)C(O)C12C)C1(C)CCC(O)C(C)(C)C1CC3O)C(=O)O	Terpenoids
Genkwanin	283.06	10.2894	neg	M-H	C16H12O5	99.1	-3.21761	437-64-9;_;	COC1=CC(O)=C2C(=O)C=C(C3=CC=C(O)C=C3)OC2=C1	Flavonoids
Taurochenodeoxycholic Acid	498.288	10.1777	neg	M-H	C26H45NO6S	49.7	-3.20978	516-35-8;	CC(CCC(=O)NCCS(=O)(=O)O)C1CCC2C3C(O)CC4CC(O)CCC4(C)C3CCC12C	Steroids and derivatives
Isobavachalcone	323.128	10.1099	neg	M-H	C20H20O4	76.4	-3.07004	20784-50-3;	CC(C)=CCC1=C(O)C=CC(C(=O)C=CC2=CC=C(O)C=C2)=C1O	Flavonoids
Chrysin	253.05	9.92942	neg	M-H	C15H10O4	92.2	-3.83128	480-40-0;	O=C1C=C(C2=CC=CC=C2)OC2=CC(O)=CC(O)=C12	Flavonoids
16-Oxoalisol A	503.336	9.45513	neg	M-H	C30H48O6	72	-2.88959	-	-	Terpenoids
Glycoursodeoxycholic acid	448.305	9.02865	neg	M-H	C26H43NO5	91.1	-3.45585	64480-66-6;	-	Steroids and derivatives
Hydroxygenkwanin	299.055	8.8484	neg	M-H	C16H12O6	97.6	-3.10739	20243-59-8	COC1=CC(O)=C2C(=O)C=C(C3=CC(O)=C(O)C=C3)OC2=C1	Flavonoids
Dihydroartemisinin	283.154	7.84325	neg	M-H	C15H24O5	61.2	-3.41493	-	CC1CCC2C(C)C(O)OC3OC4(C)CCC1C32OO4	Terpenoids
Hesperetin	301.071	7.25823	neg	M-H	C16H14O6	96.5	-3.04479	520-33-2;	COC1=C(O)C=C(C2CC(=O)C3=C(O)C=C(O)C=C3O2)C=C1	Flavonoids
Apigenin	269.045	6.73952	neg	M-H	C15H10O5	94.3	-3.25527	520-36-5;	O=C1C=C(C2=CC=C(O)C=C2)OC2=CC(O)=CC(O)=C12	Flavonoids
Ethyl 4-hydroxybenzoate	165.054	6.42368	neg	M-H	C9H10O3	93.8	-8.85174	120-47-8	-	Others
Ethyl caffeate	207.065	6.33413	neg	M-H	C11H12O4	94.2	-5.98253	102-37-4	CCOC(=O)C=CC1=CC(O)=C(O)C=C1	Organic acids and derivatives
Sebacic acid	201.112	5.87953	neg	M-H	C10H18O4	67	-6.1584	111-20-6;	O=C(O)CCCCCCCCC(=O)O	-
8-Shogaol	349.201	5.85695	neg	M+FA-H	C19H28O3	40.5	-3.47586	-	CCCCCCCC=CC(=O)CCC1=CC(OC)=C(O)C=C1	Phenols
Quercetin	301.034	5.7206	neg	M-H	C15H10O7	50	-3.06919	117-39-5;	O=C1C(O)=C(C2=CC(O)=C(O)C=C2)OC2=CC(O)=CC(O)=C12	Flavonoids
Luteolin	285.04	5.69823	neg	M-H	C15H10O6	92	-3.19042	491-70-3;	O=C1C=C(C2=CC(O)=C(O)C=C2)OC2=CC(O)=CC(O)=C12	Flavonoids
Daidzein	253.05	5.38057	neg	M-H	C15H10O4	89.3	-3.54895	486-66-8;	O=C1C(C2=CC=C(O)C=C2)=COC2=C1C=CC(O)=C2	Flavonoids
3,8-dihydroxy-urolithin	227.034	5.33517	neg	M-H	C13H8O4	84.8	-4.50038	1143-70-0	-	Coumarins and derivatives
Coniferin	341.123	5.153	neg	M-H	C16H22O8	64.2	-2.82485	531-29-3;124151-33-3	COC1=C(OC2OC(CO)C(O)C(O)C2O)C=CC(C=CCO)=C1	Carbohydrates
Scutellarein	285.04	5.04058	neg	M-H	C15H10O6	93.9	-3.33013	529-53-3;	O=C1C=C(C2=CC=C(O)C=C2)OC2=C1C(O)=C(O)C(O)=C2	Flavonoids
Caffeic Acid Methyl Ester	193.049	5.04058	neg	M-H	C10H10O4	83.5	-6.85346	-	-	Organic acids and derivatives
Scutellarin methyl ester	475.087	4.81485	neg	M-H	C22H20O12	65	-3.14023	-	COC(=O)C1OC(OC2=C(O)C(O)=C3C(=O)C=C(C4=CC=C(O)C=C4)OC3=C2)C(O)C(O)C1O	Flavonoids
Scutellarin B	461.071	4.76987	neg	M-H	C21H18O12	96.7	-3.16294	-	-	Flavonoids
Danshensu	197.044	4.74705	neg	M-H	C9H10O5	93.9	-7.0129	23028-17-3	O=C(O)C(O)CC1=CC(O)=C(O)C=C1	Organic acids and derivatives
Aesculetin	177.018	4.74705	neg	M-H	C9H6O4	76.1	-7.85067	305-01-1	-	Coumarins and derivatives
Sinapic acid	223.06	4.70242	neg	M-H	C11H12O5	37.8	-5.6362	530-59-6;7362-37-0;7362-37-0	COC1=CC(C=CC(=O)O)=CC(OC)=C1O	Organic acids and derivatives
Apigenin 7-O-beta-D-glucuronide	445.076	4.61213	neg	M-H	C21H18O11	98.8	-3.42039	-	-	Flavonoids
Indole-3-acetic acid	174.055	4.18213	neg	M-H	C10H9NO2	51.2	-7.78178	87-51-4	-	Indoles and derivatives
Isoscopoletin	191.034	4.1597	neg	M-H	C10H8O4	92.2	-6.79343	776-86-3	COC1=C(O)C=C2C=CC(=O)OC2=C1	Coumarins and derivatives
Scutellarin	461.071	4.13758	neg	M-H	C21H18O12	97.9	-2.83731	-	O=C(O)C1OC(OC2=C(O)C(O)=C3C(=O)C=C(C4=CC=C(O)C=C4)OC3=C2)C(O)C(O)C1O	Flavonoids
Vanillin	151.039	3.78263	neg	M-H	C8H8O3	69.5	-9.89013	121-33-5	COC1=C(O)C=CC(C=O)=C1	Phenols
Isopsoralenoside	365.087	3.7155	neg	M-H	C17H18O9	96.9	-3.4254	-	-	Carbohydrates
Gentisic acid	153.018	3.40647	neg	M-H	C7H6O4	91.6	-9.5886	490-79-9	O=C(O)C1=C(O)C=CC(O)=C1	Others
Ethyl vanillin	211.06	3.07303	neg	M+FA-H	C9H10O3	52	-7.55348	121-32-4	-	Others
Ferulic acid	193.049	2.89587	neg	M-H	C10H10O4	98.7	-7.0612	537-98-4	COC1=C(O)C=CC(C=CC(=O)O)=C1	Organic acids and derivatives
P-Hydroxy-cinnamic acid	163.039	2.67658	neg	M-H	C9H8O3	77.3	-8.96198	-	-	-
Syringic acid	197.044	2.609	neg	M-H	C9H10O5	74	-6.42457	530-57-4	-	Others
3,4-Dihydroxyphenylethanol	153.054	2.3849	neg	M-H	C8H10O3	86.5	-9.59343	10597-60-1	OCCC1=CC(O)=C(O)C=C1	Phenols
Salvianic acid A	197.044	2.11967	neg	M-H	C9H10O5	88.1	-6.53755	-	-	Organic acids and derivatives
3-Hydroxy-3-methylglutarate	161.044	2.05393	neg	M-H	C6H10O5	60.5	-8.81846	503-49-1	CC(O)(CC(=O)O)CC(=O)O	-
Shikimic acid	173.044	1.16315	neg	M-H	C7H10O5	52.7	-7.86769	138-59-0	O=C(O)C1=CC(O)C(O)C(O)C1	Alcohols
(-)-Citramalic acid	147.028	1.0155	neg	M-H	C5H8O5	60	-9.96546	-	CC(O)(CC(=O)O)C(=O)O	-
Guanosine-3',5'-cyclic monophosphate	344.039	0.915	neg	M-H	C10H12N5O7P	89.9	-3.21862	-	NC1=NC2=C(N=CN2C2OC3COP(=O)(O)OC3C2O)C(=O)N1	-
Uridine	243.061	0.915	neg	M-H	C9H12N2O6	94.6	-4.11554	58-96-8	O=C1C=CN(C2OC(CO)C(O)C2O)C(=O)N1	Nucleotides
Citric acid	191.018	0.855633	neg	M-H	C6H8O7	98.1	-6.85217	77-92-9	O=C(O)CC(O)(CC(=O)O)C(=O)O	Organic acids and derivatives
Trans-Aconitic acid	173.008	0.651533	neg	M-H	C6H6O6	60	-8.14215	4023-65-8	-	Organic acids and derivatives
D-(+)-Galactose	179.055	0.614367	neg	M-H	C6H12O6	66.7	-7.74632	3646-73-9	-	Carbohydrates
Maltotriose	539.137	0.593483	neg	M+Cl	C18H32O16	86.3	-3.36398	1109-28-0	OCC1OC(OC2C(CO)OC(OC3C(CO)OC(O)C(O)C3O)C(O)C2O)C(O)C(O)C1O	-
Inositol	215.032	0.593483	neg	M+Cl	C6H12O6	60.2	-6.52027	87-89-8	-	Alcohols
Glucose	161.044	0.593483	neg	M-H2O-H	C6H12O6	46.9	-8.21641	50-99-7;2280-44-6;_	-	Carbohydrates
5,7,3'-Trihydroxy-6,4',5'-trimethoxyflavone	719.16	4.74705	neg	M+Cl, 2M-H, M+Na-2H	C18H16O8	72.7	-3.09427	0	COC1=CC(C2=CC(=O)C3=C(C=C(O)C(OC)=C3O)O2)=CC(O)=C1OC	Flavonoids
Helicid	329.087	2.34078	neg	M+Cl, M+FA-H	C13H16O7	83	-3.38304	-	O=CC1=CC=C(OC2OC(CO)C(O)C(O)C2O)C=C1	Carbohydrates
Atractyloside A	493.227	2.78685	neg	M+Cl, M+FA-H	C21H36O10	98.9	-3.73081	-	CC(C)(OC1OC(CO)C(O)C(O)C1O)C1CCC(O)(CO)C2CC(=O)C(C)(O)C2C1	Terpenoids
Thymidine	287.088	1.92025	neg	M+Cl, M+FA-H	C10H14N2O5	70.7	-3.29101	50-89-5	CC1=CN(C2CC(O)C(CO)O2)C(=O)NC1=O	Nucleotides
Hyodeoxycholic acid	783.576	11.5725	neg	M+Cl, 2M-H	C24H40O4	94.5	-2.94893	83-49-8;	CC(CCC(=O)O)C1CCC2C3CC(O)C4CC(O)CCC4(C)C3CCC12C	Steroids and derivatives
Ursodeoxycholic acid	783.575	12.5083	neg	M+FA-H, 2M-H	C24H40O4	91.3	-3.25473	128-13-2;	CC(CCC(=O)O)C1CCC2C3C(O)CC4CC(O)CCC4(C)C3CCC12C	Steroids and derivatives
8-Prenylnaringenin	339.123	10.2002	neg	M-H	C20H20O5	35.7	-3.16883	-;_	CC(C)=CCC1=C2OC(C3=CC=C(O)C=C3)CC(=O)C2=C(O)C=C1O	Flavonoids
Abscisic acid	263.128	5.24425	neg	M-H	C15H20O4	89.7	-2.99646	21293-29-8;7773-56-0	CC(C=CC1(O)C(C)=CC(=O)CC1(C)C)=CC(=O)O	Terpenoids
Andrographolide	349.201	7.59615	neg	M-H	C20H30O5	41.9	-3.25394	5508-58-7;_	C=C1CCC2C(C)(CO)C(O)CCC2(C)C1CC=C1C(=O)OCC1O	Others
Caffeic acid	179.034	3.25062	neg	M-H	C9H8O4	99.3	-7.97046	501-16-6;331-39-5	O=C(O)C=CC1=CC(O)=C(O)C=C1	Organic acids and derivatives
Carnosic acid	331.191	13.1777	neg	M-H	C20H28O4	99.1	-2.81796	3650/9/7;3650-09-7	-	Terpenoids
Chlorogenic Acid	353.087	2.98407	neg	M-H	C16H18O9	94.4	-2.98994	327-97-9;202650-88-2;202650-88-2;_	-	Alcohols
Cynaroside	447.092	4.18213	neg	M-H	C21H20O11	99.3	-2.92654	5373/11/5;68321-11-9	O=C1C=C(C2=CC(O)=C(O)C=C2)OC2=CC(OC3OC(CO)C(O)C(O)C3O)=CC(O)=C12	Flavonoids
Echinocystic acid	471.346	15.125	neg	M-H	C30H48O4	54.4	-3.60673	510-30-5;_	CC1(C)CCC2(C(=O)O)C(O)CC3(C)C(=CCC4C5(C)CCC(O)C(C)(C)C5CCC43C)C2C1	Terpenoids
Gastrodin	285.097	1.53972	neg	M-H	C13H18O7	87.8	-2.95219	62499-27-8;_	OCC1=CC=C(OC2OC(CO)C(O)C(O)C2O)C=C1	Carbohydrates
Genistin	431.097	4.20487	neg	M-H	C21H20O10	84	-3.42772	529-59-9	O=C1C(C2=CC=C(O)C=C2)=COC2=CC(OC3OC(CO)C(O)C(O)C3O)=CC(O)=C12	Flavonoids
Inosine	267.073	1.03678	neg	M-H	C10H12N4O5	77	-3.36461	58-63-9;_	O=C1NC=NC2=C1N=CN2C1OC(CO)C(O)C1O	Nucleotides
Palatinose	341.108	0.614367	neg	M-H	C12H22O11	80.7	-3.34311	13718-94-0;_	OCC1OC(OCC2OC(O)(CO)C(O)C2O)C(O)C(O)C1O	-
Parishin C	727.207	3.60427	neg	M-H	C32H40O19	99.3	-3.18716	-;_	O=C(CC(O)(CC(=O)OCC1=CC=C(OC2OC(CO)C(O)C(O)C2O)C=C1)C(=O)O)OCC1=CC=C(OC2OC(CO)C(O)C(O)C2O)C=C1	Carbohydrates
Prunasin	340.103	3.7155	neg	M+Cl, M+FA-H	C14H17NO6	44.2	-3.86909	99-18-3;138-53-4	-	Carbohydrates
